# Supplementary material for: ﻿First record of Morimotobathynella Serban, 2000 (Bathynellacea, Bathynellidae) from subterranean waters of South Korea, with the description of a new species
Source: Zookeys. 2025 Jan 22;1224:109–27. doi: 10.3897/zookeys.1224.141117 (PMC11780323; doi:10.3897/zookeys.1224.141117)
Supplement: XML Treatment for Morimotobathynella [file zookeys.1224.141117-treatment1.xml]

<!DOCTYPE tp:taxon-treatment
  PUBLIC "-//TaxonX//DTD Taxonomic Treatment Publishing DTD v0 20100105//EN" "tax-treatment-NSO.dtd">
<tp:taxon-treatment xmlns:tp="http://www.plazi.org/taxpub"><tp:treatment-meta><kwd-group><label>Taxon classification</label><kwd>
              <named-content content-type="kingdom">Animalia</named-content>
            </kwd><kwd>
              <named-content content-type="order">Bathynellacea</named-content>
            </kwd><kwd>
              <named-content content-type="family">Bathynellidae</named-content>
            </kwd></kwd-group><mixed-citation publication-type="journal"><person-group><name><surname>Ji</surname><given-names>Su-Jung</given-names></name><name><surname>Camacho</surname><given-names>Ana Isabel</given-names></name><name><surname>Min</surname><given-names>Gi-Sik</given-names></name></person-group><article-title>﻿First record of <italic><tp:taxon-name><tp:taxon-name-part taxon-name-part-type="genus" reg="Morimotobathynella">Morimotobathynella</tp:taxon-name-part></tp:taxon-name></italic> Serban, 2000 (<tp:taxon-name><tp:taxon-name-part taxon-name-part-type="order">Bathynellacea</tp:taxon-name-part></tp:taxon-name>, <tp:taxon-name><tp:taxon-name-part taxon-name-part-type="family">Bathynellidae</tp:taxon-name-part></tp:taxon-name>) from subterranean waters of South Korea, with the description of a new species</article-title><source>Zookeys</source><day>22</day><month>01</month><year>2025</year><volume>1224</volume><fpage>109</fpage><lpage>127</lpage><pub-id pub-id-type="doi">10.3897/zookeys.1224.141117</pub-id></mixed-citation></tp:treatment-meta><tp:nomenclature><label>﻿Genus</label><tp:taxon-name>
            <object-id xmlns:xlink="http://www.w3.org/1999/xlink" content-type="arpha" xlink:type="simple">F28BEA69-51EF-5448-98D6-F09169ED29C7</object-id>
            <tp:taxon-name-part taxon-name-part-type="genus" reg="Morimotobathynella">Morimotobathynella</tp:taxon-name-part>
          </tp:taxon-name><tp:taxon-authority>Serban, 2000</tp:taxon-authority></tp:nomenclature><tp:treatment-sec sec-type="Amended generic diagnosis" id="SECID0ERMAC"><title>Amended generic diagnosis.</title><p>Antennule and antenna 7-segmented. <bold><italic>Pars molaris</italic></bold> of the mandible formed by two teeth near the <bold><italic>processus incisivus accessorius</italic></bold> and two lobe with distal region covered by denticles. Endopod of thoracopods I–VII 4-segmented. Thoracopod I with coxal seta. Male thoracopod VIII with massive protopod; penial region with three formations, an anterior lobe and two formations (inner and outer) like lamella, with the distal part curved towards the median axis of the appendix, that form an “atrium”; robust endopod with elliptical transversal section, basipod without anterior prominence, small anterior lobe. Thoracopod VIII of female with well-developed epipod with only exopod; absent endopod. Uropod with few setation, with true uropodal claws on the endopod. Furcal rami with robust and short spines.</p></tp:treatment-sec></tp:taxon-treatment>
