# Supplementary material for: ﻿First record of Morimotobathynella Serban, 2000 (Bathynellacea, Bathynellidae) from subterranean waters of South Korea, with the description of a new species
Source: Zookeys. 2025 Jan 22;1224:109–27. doi: 10.3897/zookeys.1224.141117 (PMC11780323; doi:10.3897/zookeys.1224.141117)
Supplement: XML Treatment for Morimotobathynella koreana [file zookeys.1224.141117-treatment2.xml]

<!DOCTYPE tp:taxon-treatment
  PUBLIC "-//TaxonX//DTD Taxonomic Treatment Publishing DTD v0 20100105//EN" "tax-treatment-NSO.dtd">
<tp:taxon-treatment xmlns:tp="http://www.plazi.org/taxpub"><tp:treatment-meta><kwd-group><label>Taxon classification</label><kwd>
              <named-content content-type="kingdom">Animalia</named-content>
            </kwd><kwd>
              <named-content content-type="order">Bathynellacea</named-content>
            </kwd><kwd>
              <named-content content-type="family">Bathynellidae</named-content>
            </kwd></kwd-group><mixed-citation publication-type="journal"><person-group><name><surname>Ji</surname><given-names>Su-Jung</given-names></name><name><surname>Camacho</surname><given-names>Ana Isabel</given-names></name><name><surname>Min</surname><given-names>Gi-Sik</given-names></name></person-group><article-title>﻿First record of <italic><tp:taxon-name><tp:taxon-name-part taxon-name-part-type="genus" reg="Morimotobathynella">Morimotobathynella</tp:taxon-name-part></tp:taxon-name></italic> Serban, 2000 (<tp:taxon-name><tp:taxon-name-part taxon-name-part-type="order">Bathynellacea</tp:taxon-name-part></tp:taxon-name>, <tp:taxon-name><tp:taxon-name-part taxon-name-part-type="family">Bathynellidae</tp:taxon-name-part></tp:taxon-name>) from subterranean waters of South Korea, with the description of a new species</article-title><source>Zookeys</source><day>22</day><month>01</month><year>2025</year><volume>1224</volume><fpage>109</fpage><lpage>127</lpage><pub-id pub-id-type="doi">10.3897/zookeys.1224.141117</pub-id></mixed-citation></tp:treatment-meta><tp:nomenclature><label>﻿</label><tp:taxon-name>
            <object-id xmlns:xlink="http://www.w3.org/1999/xlink" content-type="arpha" xlink:type="simple">91FE1F0B-A552-55F8-8C51-29F3B328BB44</object-id>
            <tp:taxon-name-part taxon-name-part-type="genus" reg="Morimotobathynella">Morimotobathynella</tp:taxon-name-part>
            <tp:taxon-name-part taxon-name-part-type="species" reg="koreana">koreana</tp:taxon-name-part>
            <object-id xmlns:xlink="http://www.w3.org/1999/xlink" content-type="zoobank" xlink:type="simple">https://zoobank.org/02D78393-4E81-4F71-B3D3-30F02D548C6C</object-id>
          </tp:taxon-name><tp:taxon-authority>Ji, Camacho &amp; Min, 2024</tp:taxon-authority><tp:taxon-status xmlns:xlink="http://www.w3.org/1999/xlink" xlink:type="simple">sp. nov.</tp:taxon-status><xref ref-type="fig" rid="F1">Figs 1</xref><xref ref-type="fig" rid="F2">, 2</xref><xref ref-type="fig" rid="F3">, 3</xref><xref ref-type="fig" rid="F4">, 4</xref><xref ref-type="fig" rid="F5">, 5</xref><xref ref-type="fig" rid="F6">, 6 Korean name: 한국모리모토옛새우(신칭)</xref></tp:nomenclature><tp:treatment-sec sec-type="type locality" id="SECID0EKPAC"><title>Type locality.</title><p>Hongcheon-gun (<named-content xmlns:xlink="http://www.w3.org/1999/xlink" content-type="dwc:verbatimCoordinates" xlink:type="simple"><named-content content-type="geo-json" specific-use="{&#34;type&#34;:&#34;Point&#34;,&#34;coordinates&#34;:[127.683481,37.687728]}" id="NCID0ETPAC" xlink:type="simple">37°41'15.82"N, 127°41'0.53"E</named-content></named-content>), South Korea; collected by G.-S. Min, C.-W. Lee, and H.-M. Yang on 4 March 2016.</p></tp:treatment-sec><tp:treatment-sec sec-type="type material" id="SECID0EYPAC"><title>Type materials.</title><p><bold><italic>Holotype</italic></bold>: male (NNIBRIV136387), dissected on six slides. <bold><italic>Allotype</italic></bold>: female (NNIBRIV136388), dissected on five slides. <bold><italic>Paratypes</italic></bold>: 3 females (NNIBRIV136389–136391).</p></tp:treatment-sec><tp:treatment-sec sec-type="diagnosis" id="SECID0EKAAE"><title>Diagnosis.</title><p>Antennule and antenna 7-segmented; antennule much longer than antenna. Antenna exopod without median seta. Mandible: mandibular palp with three articles; pars molaris with two lobes bearing small denticles distally, lacking a prominent terminal tooth. Endopod of thoracopods I–VII 4-segmented; coxa of thoracopod VII with a strong plumose seta on thoracopod I; sexually dimorphic in thoracopod VIII of males and females. Male thoracopod VIII: massive protopod with penial region forming an “atrium,” inner and outer lamellae curving towards the center; basipod with a rounded crest and one distal seta; exopod elongated with a robust apex and elliptical transversal section; endopod absent. Female thoracopod VIII: coxa with a small protrusion with setules, a very large and well-developed epipod exceeding the basipod length, and an exopod with two equal long setae, lacking an endopod. Uropod: sympod with five spines; endopod with long and strong terminal setae; exopod with four setae, two barbed terminally. Furcal rami with the first spine nearly twice as long as the others.</p></tp:treatment-sec><tp:treatment-sec sec-type="description" id="SECID0E1AAE"><title>Description.</title><p><bold>Adult male. <italic>Total body</italic></bold> (Fig. <xref ref-type="fig" rid="F1">1</xref>) 0.9 mm in length. Cylindrical and elongate body with a similar diameter on thoracic and abdominal articles. Head longer than wide. Pleotelson with one small dorsal seta on each side.</p><fig id="F1" position="float" orientation="portrait"><object-id xmlns:xlink="http://www.w3.org/1999/xlink" content-type="doi" xlink:type="simple">10.3897/zookeys.1224.141117.figure1</object-id><object-id xmlns:xlink="http://www.w3.org/1999/xlink" content-type="arpha" xlink:type="simple">65C1165C-DE61-5BBA-92E1-48DA57AD20F1</object-id><label>Figure 1.</label><caption><p>Habitus of <italic><tp:taxon-name><tp:taxon-name-part taxon-name-part-type="genus" reg="Morimotobathynella">Morimotobathynella</tp:taxon-name-part><tp:taxon-name-part taxon-name-part-type="species" reg="koreana">koreana</tp:taxon-name-part></tp:taxon-name></italic> sp. nov. (female, NNIBRIV136391). Scale bar: 0.5 mm</p></caption><graphic xmlns:xlink="http://www.w3.org/1999/xlink" xlink:href="zookeys-1224-109_article-141117__-g001.jpg" position="float" orientation="portrait" xlink:type="simple" id="oo_1229453.jpg"><uri content-type="original_file" xlink:type="simple">https://binary.pensoft.net/fig/1229453</uri></graphic></fig><p><bold><italic>Antennule</italic></bold> (Fig. <xref ref-type="fig" rid="F2">2A</xref>) 7-segmented; the first three articles equal in length to the last four combined; the first article is the longest and the fourth is the smallest; small rectangular inner flagellum; the third article with five smooth setae; the sixth and seventh articles with three aesthetascs of different sizes; antennule much longer than antenna.</p><fig id="F2" position="float" orientation="portrait"><object-id xmlns:xlink="http://www.w3.org/1999/xlink" content-type="doi" xlink:type="simple">10.3897/zookeys.1224.141117.figure2</object-id><object-id xmlns:xlink="http://www.w3.org/1999/xlink" content-type="arpha" xlink:type="simple">6C0C9826-1715-5E96-B497-F25AD1E0D6C3</object-id><label>Figure 2.</label><caption><p><italic><tp:taxon-name><tp:taxon-name-part taxon-name-part-type="genus" reg="Morimotobathynella">Morimotobathynella</tp:taxon-name-part><tp:taxon-name-part taxon-name-part-type="species" reg="koreana">koreana</tp:taxon-name-part></tp:taxon-name></italic> sp. nov., holotype male <bold>A</bold> antennule <bold>B</bold> antenna <bold>C</bold> labrum <bold>D</bold> paragnath. Scale bars: 0.05 mm.</p></caption><graphic xmlns:xlink="http://www.w3.org/1999/xlink" xlink:href="zookeys-1224-109_article-141117__-g002.jpg" position="float" orientation="portrait" xlink:type="simple" id="oo_1229454.jpg"><uri content-type="original_file" xlink:type="simple">https://binary.pensoft.net/fig/1229454</uri></graphic></fig><p><bold><italic>Antenna</italic></bold> (Fig. <xref ref-type="fig" rid="F2">2B</xref>) 7-segmented; without a medial seta on exopod; the first, fourth, and sixth articles similar in length; the second and third articles similar in length and the shortest; fifth article small, measuring just over half length of first article; the last article is the longest, 1/3 longer than the first one; setal formula: 0+0/2+0/2+0/2+0/0+0/1+2/4.</p><p><bold><italic>Labrum</italic></bold> (Fig. <xref ref-type="fig" rid="F2">2C</xref>). The distal smooth free edge, with central irregular protuberances.</p><p><bold><italic>Paragnaths</italic></bold> (Fig. <xref ref-type="fig" rid="F2">2D</xref>) almost rectangular; having setulation on the distal half.</p><p><bold><italic>Mandible</italic></bold> (Fig. <xref ref-type="fig" rid="F3">3A</xref>). Palp with three articles, the third article with two claws of different length, the first and second articles rectangular and robust, and the third article small and almost square; masticatory part: incisor process (<bold><italic>pars incisiva</italic></bold>) with two teeth; accessory incisor process (<bold><italic>processus incisivus accessorius</italic></bold>) with one tooth and one tiny spine; molar part (<bold><italic>pars molaris</italic></bold>) with two lobes having small denticles.</p><fig id="F3" position="float" orientation="portrait"><object-id xmlns:xlink="http://www.w3.org/1999/xlink" content-type="doi" xlink:type="simple">10.3897/zookeys.1224.141117.figure3</object-id><object-id xmlns:xlink="http://www.w3.org/1999/xlink" content-type="arpha" xlink:type="simple">6022FBC8-47A6-5583-AD31-80B17E2D0C63</object-id><label>Figure 3.</label><caption><p><italic><tp:taxon-name><tp:taxon-name-part taxon-name-part-type="genus" reg="Morimotobathynella">Morimotobathynella</tp:taxon-name-part><tp:taxon-name-part taxon-name-part-type="species" reg="koreana">koreana</tp:taxon-name-part></tp:taxon-name></italic> sp. nov., holotype male <bold>A</bold> mandible <bold>B</bold> maxillule <bold>C</bold> maxilla <bold>D</bold> thoracopod I <bold>E</bold> thoracopod II. Scale bars: 0.05 mm.</p></caption><graphic xmlns:xlink="http://www.w3.org/1999/xlink" xlink:href="zookeys-1224-109_article-141117__-g003.jpg" position="float" orientation="portrait" xlink:type="simple" id="oo_1229455.jpg"><uri content-type="original_file" xlink:type="simple">https://binary.pensoft.net/fig/1229455</uri></graphic></fig><p><bold><italic>Maxillule</italic></bold> (Fig. <xref ref-type="fig" rid="F3">3B</xref>). The proximal endite with four setae, all setulose; the distal endite having five teeth and the distal one with three denticles; three plumose setae of different length on the outer margin.</p><p><bold><italic>Maxilla</italic></bold> (Fig. <xref ref-type="fig" rid="F3">3C</xref>) 4-segmented; setal formula 6, 4, 6, and 4.</p><p><bold><italic>Thoracopods I–VII</italic></bold> (Figs <xref ref-type="fig" rid="F3">3D, E</xref>, <xref ref-type="fig" rid="F4">4A–D</xref>, <xref ref-type="fig" rid="F5">5A</xref>). Well developed; thoracopod I–III (Figs <xref ref-type="fig" rid="F3">3D, E</xref>, <xref ref-type="fig" rid="F4">4A</xref>) progressively longer; thoracopod IV–VI (Fig. <xref ref-type="fig" rid="F4">4B–D</xref>) of similar length; thoracopod VII (Fig. <xref ref-type="fig" rid="F5">5A</xref>) longer than the others; thoracopod I–VII with epipod a little longer than half the basipod; coxa with long strong plumose seta on thoracopod I; rectangular basipod with two smooth setae on thoracopods I–IV, with only one seta on thoracopod V–VII.</p><fig id="F4" position="float" orientation="portrait"><object-id xmlns:xlink="http://www.w3.org/1999/xlink" content-type="doi" xlink:type="simple">10.3897/zookeys.1224.141117.figure4</object-id><object-id xmlns:xlink="http://www.w3.org/1999/xlink" content-type="arpha" xlink:type="simple">E092DF3A-E52D-5F44-B631-ABDDE42A6EB2</object-id><label>Figure 4.</label><caption><p><italic><tp:taxon-name><tp:taxon-name-part taxon-name-part-type="genus" reg="Morimotobathynella">Morimotobathynella</tp:taxon-name-part><tp:taxon-name-part taxon-name-part-type="species" reg="koreana">koreana</tp:taxon-name-part></tp:taxon-name></italic> sp. nov., holotype male <bold>A</bold> thoracopod III <bold>B</bold> thoracopod IV <bold>C</bold> thoracopod V <bold>D</bold> thoracopod VI. Scale bars: 0.05 mm.</p></caption><graphic xmlns:xlink="http://www.w3.org/1999/xlink" xlink:href="zookeys-1224-109_article-141117__-g004.jpg" position="float" orientation="portrait" xlink:type="simple" id="oo_1229456.jpg"><uri content-type="original_file" xlink:type="simple">https://binary.pensoft.net/fig/1229456</uri></graphic></fig><fig id="F5" position="float" orientation="portrait"><object-id xmlns:xlink="http://www.w3.org/1999/xlink" content-type="doi" xlink:type="simple">10.3897/zookeys.1224.141117.figure5</object-id><object-id xmlns:xlink="http://www.w3.org/1999/xlink" content-type="arpha" xlink:type="simple">D64F47D3-6F63-57B2-B51D-01E49AC64822</object-id><label>Figure 5.</label><caption><p><italic><tp:taxon-name><tp:taxon-name-part taxon-name-part-type="genus" reg="Morimotobathynella">Morimotobathynella</tp:taxon-name-part><tp:taxon-name-part taxon-name-part-type="species" reg="koreana">koreana</tp:taxon-name-part></tp:taxon-name></italic> sp. nov., (<bold>A, B, D</bold>) holotype male, (<bold>C</bold>) allotype female <bold>A</bold> thoracopod VII <bold>B</bold> thoracopod VIII <bold>C</bold> thoracopod VIII <bold>D</bold> pleopod. Scale bars: 0.05 mm.</p></caption><graphic xmlns:xlink="http://www.w3.org/1999/xlink" xlink:href="zookeys-1224-109_article-141117__-g005.jpg" position="float" orientation="portrait" xlink:type="simple" id="oo_1229457.jpg"><uri content-type="original_file" xlink:type="simple">https://binary.pensoft.net/fig/1229457</uri></graphic></fig><p><bold><italic>Exopods of thoracopods I–VII</italic></bold> (Figs <xref ref-type="fig" rid="F3">3D, E</xref>, <xref ref-type="fig" rid="F4">4A–D</xref>, <xref ref-type="fig" rid="F5">5A</xref>) 1-segmented with barbed setae (two terminal, one dorsal and two ventral) and shorter than endopods of thoracopods I–VII; as long as the first two articles combined in thoracopods I–III and VI–VII, reaching the middle of the third endopodal article in thoracopods IV and V.</p><p><bold><italic>Endopods thoracopods I–VII</italic></bold> (Figs <xref ref-type="fig" rid="F3">3D, E</xref>, <xref ref-type="fig" rid="F4">4A–D</xref>, <xref ref-type="fig" rid="F5">5A</xref>) 4-segmented; the first two articles similar in length in thoracopod I; second article longer than the first article, equal in length to the third article in thoracopods II and VII; the second article very long in thoracopods VI and VII; the fourth article small in all thoracopods. Setal formula of endopods (the number of setae on basipod in brackets):</p><p>Thoracopod I: (2) 2+0/2+1/2+0/3</p><p>Thoracopods II, III: (2) 2+0/2+1/2+0/3</p><p>Thoracopod IV: (2) 2+0/2+1/2+0/3</p><p>Thoracopod V: (1) 2+0/1+1/1+0/3</p><p>Thoracopods VI, VII: (1) 0+0/0+1/0+0/2(1)</p><p><bold><italic>Thoracopod VIII</italic></bold> (Fig. <xref ref-type="fig" rid="F5">5B</xref>) with a massive protopod; penial region with the distal prolongation similar in size to the three other formations: an anterior lobe and two formations (inner and outer) resembling lamellae rather than lobes, with the distal part curved towards the median axis of the appendix, forming an “atrium”; basipod with a rounded crest with a small seta at the base; robust exopod with elliptic transversal section and four setae; endopod absent.</p><p><bold><italic>Pleopods</italic></bold> (Fig. <xref ref-type="fig" rid="F5">5D</xref>) 2-segmented; the first article with very long smooth seta; the second article with five setae: four smooth setae and one barbed seta of different lengths.</p><p><bold><italic>Uropods</italic></bold> (Fig. <xref ref-type="fig" rid="F6">6A</xref>). Sympod 50% longer than wide and as long as the endopod, with four equal distal spines; endopod almost 50% longer than exopod, with three strong spines, the distal one being two times longer than second which is longer than the first, and one fourth terminal spine thinner than the other three, and on distal end there are a long and strong special seta, and two plumose setae located dorso-laterally; exopod with four setae, two terminal barbed, of different length, and two short medial setae.</p><fig id="F6" position="float" orientation="portrait"><object-id xmlns:xlink="http://www.w3.org/1999/xlink" content-type="doi" xlink:type="simple">10.3897/zookeys.1224.141117.figure6</object-id><object-id xmlns:xlink="http://www.w3.org/1999/xlink" content-type="arpha" xlink:type="simple">850B05D1-5EA9-55AB-8C67-CF81616E7661</object-id><label>Figure 6.</label><caption><p><italic><tp:taxon-name><tp:taxon-name-part taxon-name-part-type="genus" reg="Morimotobathynella">Morimotobathynella</tp:taxon-name-part><tp:taxon-name-part taxon-name-part-type="species" reg="koreana">koreana</tp:taxon-name-part></tp:taxon-name></italic> n. sp., holotype male <bold>A</bold> uropod <bold>B</bold> pleotelson and furcal rami. Scale bars: 0.05 mm.</p></caption><graphic xmlns:xlink="http://www.w3.org/1999/xlink" xlink:href="zookeys-1224-109_article-141117__-g006.jpg" position="float" orientation="portrait" xlink:type="simple" id="oo_1229458.jpg"><uri content-type="original_file" xlink:type="simple">https://binary.pensoft.net/fig/1229458</uri></graphic></fig><p><bold><italic>Pleotelson</italic></bold> (Fig. <xref ref-type="fig" rid="F6">6B</xref>) with one barbed dorsal seta on each side near the base of furca, each extending beyond furcal rami</p><p><bold><italic>Furcal rami</italic></bold> (Fig. <xref ref-type="fig" rid="F6">6B</xref>) almost square, bearing five spines; the first spine almost twice as long as the fourth and slightly longer than the second, which itself a bit longer than the third; the fourth spine about the same length as the dorsal spine.</p><p><bold>Adult female.</bold> The female is similar to the male in all its features except for thoracopod VIII.</p><p><bold><italic>Thoracopod VIII</italic></bold> (Fig. <xref ref-type="fig" rid="F5">5C</xref>). Coxa with a small protrusion with setules; having a very well-developed epipod exceeding the length of the basipod, reaches the distal end of the exopod; with only one ramus, the exopod with two equal long setae, absent endopod.</p></tp:treatment-sec><tp:treatment-sec sec-type="Morphological remarks" id="SECID0ELPAE"><title>Morphological remarks.</title><p>Morphological comparisons of the new species with the three subfamilies within <tp:taxon-name><tp:taxon-name-part taxon-name-part-type="family">Bathynellidae</tp:taxon-name-part></tp:taxon-name>, as well as comparisons between the two species of the genus <italic><tp:taxon-name><tp:taxon-name-part taxon-name-part-type="genus" reg="Morimotobathynella">Morimotobathynella</tp:taxon-name-part></tp:taxon-name></italic>, are listed in the tables (Suppl. material <xref ref-type="supplementary-material" rid="S2">2</xref>: table S1, Table <xref ref-type="table" rid="T1">1</xref>). This section presents a detailed examination of the morphological characteristics of the appendages of these two <italic><tp:taxon-name><tp:taxon-name-part taxon-name-part-type="genus" reg="Morimotobathynella">Morimotobathynella</tp:taxon-name-part></tp:taxon-name></italic> species.</p><table-wrap id="T1" position="float" orientation="portrait"><label>Table 1.</label><caption><p>Morphological differences among <italic><tp:taxon-name><tp:taxon-name-part taxon-name-part-type="genus" reg="Morimotobathynella">Morimotobathynella</tp:taxon-name-part><tp:taxon-name-part taxon-name-part-type="species" reg="miurai">miurai</tp:taxon-name-part></tp:taxon-name></italic> Serban, 2000 and <italic><tp:taxon-name><tp:taxon-name-part taxon-name-part-type="genus" reg="Morimotobathynella">M.</tp:taxon-name-part><tp:taxon-name-part taxon-name-part-type="species" reg="koreana">koreana</tp:taxon-name-part></tp:taxon-name></italic> sp. nov.</p></caption><table id="TID0EC4AG" rules="all"><tbody><tr><th rowspan="1" colspan="1"/><th rowspan="1" colspan="1">
                    <italic>
                      <tp:taxon-name><tp:taxon-name-part taxon-name-part-type="genus" reg="Morimotobathynella">M.</tp:taxon-name-part><tp:taxon-name-part taxon-name-part-type="species" reg="miurai">miurai</tp:taxon-name-part></tp:taxon-name>
                    </italic>
                  </th><th rowspan="1" colspan="1"><italic><tp:taxon-name><tp:taxon-name-part taxon-name-part-type="genus" reg="Morimotobathynella">M.</tp:taxon-name-part><tp:taxon-name-part taxon-name-part-type="species" reg="koreana">koreana</tp:taxon-name-part></tp:taxon-name></italic> sp. nov.</th></tr><tr><td rowspan="1" colspan="1">Country</td><td rowspan="1" colspan="1">Japan</td><td rowspan="1" colspan="1">South Korea</td></tr><tr><td rowspan="1" colspan="3">
                    <bold>Antennule</bold>
                  </td></tr><tr><td rowspan="1" colspan="1">Aesthetacs on sixth article</td><td rowspan="1" colspan="1">3</td><td rowspan="1" colspan="1">3</td></tr><tr><td rowspan="1" colspan="1">Aesthetacs on seventh</td><td rowspan="1" colspan="1">3</td><td rowspan="1" colspan="1">3</td></tr><tr><td rowspan="1" colspan="3">
                    <bold>Antenna</bold>
                  </td></tr><tr><td rowspan="1" colspan="1">Medial seta on exopod</td><td rowspan="1" colspan="1">Present</td><td rowspan="1" colspan="1">Absent</td></tr><tr><td rowspan="1" colspan="1">Setal formula</td><td rowspan="1" colspan="1">0+0/2+0/2+0/2+0/0+0/0+0/5</td><td rowspan="1" colspan="1">0+0/2+0/2+0/2+0/0+0/1+2/4</td></tr><tr><td rowspan="1" colspan="1">AI vs. AII</td><td rowspan="1" colspan="1">AI &lt; AII</td><td rowspan="1" colspan="1">AI &gt; AII</td></tr><tr><td rowspan="1" colspan="3">
                    <bold>Mandible</bold>
                  </td></tr><tr><td rowspan="1" colspan="1">Teeth</td><td rowspan="1" colspan="1">5+small lobe with denticles</td><td rowspan="1" colspan="1">7+denticles</td></tr><tr><td rowspan="1" colspan="1">
                    <bold>Paragnath</bold>
                  </td><td rowspan="1" colspan="1">with setules and strong tooth</td><td rowspan="1" colspan="1">with setules</td></tr><tr><td rowspan="1" colspan="3">
                    <bold>Maxillule</bold>
                  </td></tr><tr><td rowspan="1" colspan="1">Setules on outer margin</td><td rowspan="1" colspan="1">Absent</td><td rowspan="1" colspan="1">Present</td></tr><tr><td rowspan="1" colspan="3">
                    <bold>Maxilla</bold>
                  </td></tr><tr><td rowspan="1" colspan="1">Setal formula</td><td rowspan="1" colspan="1">—</td><td rowspan="1" colspan="1">6, 4, 6, 4</td></tr><tr><td rowspan="1" colspan="3">
                    <bold>Thoracopod I-VII</bold>
                  </td></tr><tr><td rowspan="1" colspan="1">Epipod on thoracopod I</td><td rowspan="1" colspan="1">Absent</td><td rowspan="1" colspan="1">Absent</td></tr><tr><td rowspan="1" colspan="1">Number of setae on thoracopods I-VII exopod</td><td rowspan="1" colspan="1">5-5-5-5-5-5-5</td><td rowspan="1" colspan="1">5-5-5-5-5-5-5</td></tr><tr><td rowspan="7" colspan="1">(Basipod setae) Setal formula of thoracopod I-VII endopod</td><td rowspan="1" colspan="1">(4) 4+0/3+1/3+0/4</td><td rowspan="1" colspan="1">(2) 2+0/2+1/2+0/3</td></tr><tr><td rowspan="1" colspan="1">(3) 3+0/3+1/3+0/4</td><td rowspan="1" colspan="1">(2) 2+0/2+1/2+0/3</td></tr><tr><td rowspan="1" colspan="1">(3) 3+0/3+1/3+0/4</td><td rowspan="1" colspan="1">(2) 2+0/2+1/2+0/3</td></tr><tr><td rowspan="1" colspan="1">(3) 3+0/3+1/2+0/3</td><td rowspan="1" colspan="1">(2) 2+0/2+1/2+0/3</td></tr><tr><td rowspan="1" colspan="1">(1) 1+0/0+1/0+0/2</td><td rowspan="1" colspan="1">(1) 2+0/1+1/1+0/3</td></tr><tr><td rowspan="1" colspan="1">(1) 1+0/0+1/0+0/2</td><td rowspan="1" colspan="1">(1) 0+0/0+1/0+0/2(1)</td></tr><tr><td rowspan="1" colspan="1">(1) 1+0/0+1/0+0/2</td><td rowspan="1" colspan="1">(1) 0+0/0+1/0+0/2(1)</td></tr><tr><td rowspan="1" colspan="3">
                    <bold>Thoracopod VIII of female</bold>
                  </td></tr><tr><td rowspan="1" colspan="1">Coxa</td><td rowspan="1" colspan="1">With setulated protuberance on inner margin</td><td rowspan="1" colspan="1">With setulated protuberance on inner margin</td></tr><tr><td rowspan="1" colspan="1">Basipod</td><td rowspan="1" colspan="1">With 2 setae on inner margin</td><td rowspan="1" colspan="1">Without setae</td></tr><tr><td rowspan="1" colspan="1">Endopod</td><td rowspan="1" colspan="1">absent</td><td rowspan="1" colspan="1">Absent</td></tr><tr><td rowspan="1" colspan="1">Exopod</td><td rowspan="1" colspan="1">With 2 terminal setae of similar length</td><td rowspan="1" colspan="1">With 2 terminal setae of similar length</td></tr><tr><td rowspan="1" colspan="1">Epipod</td><td rowspan="1" colspan="1">Exceeding the length of basipod and exopod combined</td><td rowspan="1" colspan="1">Similar in length to the basipod and exopod combined</td></tr><tr><td rowspan="1" colspan="3">
                    <bold>Thoracopod VIII of male</bold>
                  </td></tr><tr><td rowspan="1" colspan="1">Distal prolongation</td><td rowspan="1" colspan="1">Present</td><td rowspan="1" colspan="1">Present</td></tr><tr><td rowspan="1" colspan="1">Anterior lobe</td><td rowspan="1" colspan="1">Present</td><td rowspan="1" colspan="1">Present</td></tr><tr><td rowspan="1" colspan="1">Inner lamella vs. outer lamella</td><td rowspan="1" colspan="1">Inner &lt; outer, two lamellae completely closed, forming a small inner space</td><td rowspan="1" colspan="1">Inner = outer, two lobes not completely closed, Forming a small inner space.</td></tr><tr><td rowspan="1" colspan="1">Basipod axis</td><td rowspan="1" colspan="1">Vertical</td><td rowspan="1" colspan="1">Inclined</td></tr><tr><td rowspan="1" colspan="1">Crest (anterior prominence) on basipod</td><td rowspan="1" colspan="1">Absent</td><td rowspan="1" colspan="1">Blunt-tipped conical shape</td></tr><tr><td rowspan="1" colspan="1">Endopod</td><td rowspan="1" colspan="1">Present; fused with basipod</td><td rowspan="1" colspan="1">Absent</td></tr><tr><td rowspan="1" colspan="1">Exopod</td><td rowspan="1" colspan="1">Like exopod of thoracopods</td><td rowspan="1" colspan="1">Like exopod of thoracopods</td></tr><tr><td rowspan="1" colspan="3">
                    <bold>Pleopod</bold>
                  </td></tr><tr><td rowspan="1" colspan="1">First article</td><td rowspan="1" colspan="1">1 seta</td><td rowspan="1" colspan="1">1 seta</td></tr><tr><td rowspan="1" colspan="1">Second article</td><td rowspan="1" colspan="1">3 setae</td><td rowspan="1" colspan="1">5 setae</td></tr><tr><td rowspan="1" colspan="3">
                    <bold>Uropod</bold>
                  </td></tr><tr><td rowspan="1" colspan="1">Number of spines on sympod</td><td rowspan="1" colspan="1">4</td><td rowspan="1" colspan="1">4</td></tr><tr><td rowspan="1" colspan="1">Sympod vs. endopod</td><td rowspan="1" colspan="1">Sympod &gt; endopod</td><td rowspan="1" colspan="1">Sympod = endopod</td></tr><tr><td rowspan="1" colspan="1">Length of endopod</td><td rowspan="1" colspan="1">Slightly longer than exopod</td><td rowspan="1" colspan="1">Twice longer than exopod</td></tr><tr><td rowspan="1" colspan="3">
                    <bold>Furca</bold>
                  </td></tr><tr><td rowspan="1" colspan="1">Spines length comparison</td><td rowspan="1" colspan="1">Dorsal spine &lt;4&lt;1&lt;3&lt;2</td><td rowspan="1" colspan="1">Dorsal spine = 4&lt;3&lt;2&lt;1</td></tr><tr><td rowspan="1" colspan="1">Dorsal spines</td><td rowspan="1" colspan="1">Very small</td><td rowspan="1" colspan="1">Similar to the fourth spine</td></tr><tr><td rowspan="1" colspan="1">Dorsal seta of pleotelson</td><td rowspan="1" colspan="1">Absent</td><td rowspan="1" colspan="1">Exceeding the furcal rami</td></tr></tbody></table></table-wrap><list list-type="order"><list-item><p>The size proportions of antennule articles differ between the two species. In the new species, the first three articles are approximately the same length as the last four articles, with the first being the longest and the fourth being the shortest. In 
                            <italic><tp:taxon-name><tp:taxon-name-part taxon-name-part-type="genus" reg="Morimotobathynella">M.</tp:taxon-name-part><tp:taxon-name-part taxon-name-part-type="species" reg="miurai">miurai</tp:taxon-name-part></tp:taxon-name></italic>, the combined lengths of the first three articles were greater than those of the last four articles. In addition, the second and third articles are twice as long as the fourth and fifth articles, which are the shortest and equally long, respectively.
                        </p></list-item><list-item><p>In the new species, the length of antennule is greater than that of antenna, whereas in 
                            <italic><tp:taxon-name><tp:taxon-name-part taxon-name-part-type="genus" reg="Morimotobathynella">M.</tp:taxon-name-part><tp:taxon-name-part taxon-name-part-type="species" reg="miurai">miurai</tp:taxon-name-part></tp:taxon-name></italic>, antennule is shorter than antenna.
                        </p></list-item><list-item><p>In both species, the longest article is the last article, followed by the first, fourth, and sixth articles of the same length. The second, third, and fifth articles are the shortest and very similar in length in the new species. In contrast, in 
                            <italic><tp:taxon-name><tp:taxon-name-part taxon-name-part-type="genus" reg="Morimotobathynella">M.</tp:taxon-name-part><tp:taxon-name-part taxon-name-part-type="species" reg="miurai">miurai</tp:taxon-name-part></tp:taxon-name></italic>, the fifth article is twice as long as the second and third articles, which are similar in size and are the smallest.
                        </p></list-item><list-item><p>In the new species, the pars molaris of the mandible does not have a terminal tooth larger than the denticles on the two lobes, as observed in 
                            <italic><tp:taxon-name><tp:taxon-name-part taxon-name-part-type="genus" reg="Morimotobathynella">M.</tp:taxon-name-part><tp:taxon-name-part taxon-name-part-type="species" reg="miurai">miurai</tp:taxon-name-part></tp:taxon-name></italic>.
                        </p></list-item><list-item><p>The new species has dense setules on the outer margin of the maxillule, which are absent in 
                            <italic><tp:taxon-name><tp:taxon-name-part taxon-name-part-type="genus" reg="Morimotobathynella">M.</tp:taxon-name-part><tp:taxon-name-part taxon-name-part-type="species" reg="miurai">miurai</tp:taxon-name-part></tp:taxon-name></italic>.
                        </p></list-item><list-item><p>The setal formula of the thoracopods differs between the two species (see Discussion and Table <xref ref-type="table" rid="T1">1</xref>). However, we cannot compare the proportions of the articles because the thoracopods were not illustrated in the original description of 
                            <italic><tp:taxon-name><tp:taxon-name-part taxon-name-part-type="genus" reg="Morimotobathynella">M.</tp:taxon-name-part><tp:taxon-name-part taxon-name-part-type="species" reg="miurai">miurai</tp:taxon-name-part></tp:taxon-name></italic>.
                        </p></list-item><list-item><p>Thoracopod VIII in males differs significantly between the two species; 
                            <italic><tp:taxon-name><tp:taxon-name-part taxon-name-part-type="genus" reg="Morimotobathynella">M.</tp:taxon-name-part><tp:taxon-name-part taxon-name-part-type="species" reg="miurai">miurai</tp:taxon-name-part></tp:taxon-name></italic> has an endopod with two setae, that are absent in the new species.
                        </p></list-item><list-item><p>In thoracopod VIII of female, 
                            <italic><tp:taxon-name><tp:taxon-name-part taxon-name-part-type="genus" reg="Morimotobathynella">M.</tp:taxon-name-part><tp:taxon-name-part taxon-name-part-type="species" reg="miurai">miurai</tp:taxon-name-part></tp:taxon-name></italic> has a large epipod that extends beyond the exopod, whereas in the new species, the epipod does not exceed the length of the exopod. 
                            <italic><tp:taxon-name><tp:taxon-name-part taxon-name-part-type="genus" reg="Morimotobathynella">Morimotobathynella</tp:taxon-name-part><tp:taxon-name-part taxon-name-part-type="species" reg="miurai">miurai</tp:taxon-name-part></tp:taxon-name></italic> has two setae on the basipod, that are absent in the new species.
                        </p></list-item><list-item><p>In the uropod, 
                            <italic><tp:taxon-name><tp:taxon-name-part taxon-name-part-type="genus" reg="Morimotobathynella">M.</tp:taxon-name-part><tp:taxon-name-part taxon-name-part-type="species" reg="miurai">miurai</tp:taxon-name-part></tp:taxon-name></italic> has four spines on the sympod that are similar in pairs, with the two distal spines being longer than the two proximal spines. In the new species, all four spines on the sympod are similar in length and shorter than those of the type species of the genus. Additionally, in 
                            <italic><tp:taxon-name><tp:taxon-name-part taxon-name-part-type="genus" reg="Morimotobathynella">M.</tp:taxon-name-part><tp:taxon-name-part taxon-name-part-type="species" reg="miurai">miurai</tp:taxon-name-part></tp:taxon-name></italic>, the exopod and endopod are equal in length, whereas in the new species, the endopod is twice as long as the exopod.
                        </p></list-item><list-item><p>In the furcal rami, the longest spine in 
                            <italic><tp:taxon-name><tp:taxon-name-part taxon-name-part-type="genus" reg="Morimotobathynella">M.</tp:taxon-name-part><tp:taxon-name-part taxon-name-part-type="species" reg="miurai">miurai</tp:taxon-name-part></tp:taxon-name></italic> is the second, which has nearly the same length as the third, while the first and fourth spines are similar in size and slightly smaller, and the dorsal spine is very small. In the new species, the longest spine is the first, with the spines gradually decreasing in length; the fourth is one-third the length of the first and similar in size to the dorsal spine.
                        </p></list-item></list></tp:treatment-sec><tp:treatment-sec sec-type="etymology" id="SECID0E4FAG"><title>Etymology.</title><p>The specific epithet “<italic>koreana</italic>” is derived from South Korea, the country where the new species was discovered.</p></tp:treatment-sec><tp:treatment-sec><!--Section generated to contain objects referenced in tp:taxon-treatment.--><supplementary-material xmlns:xlink="http://www.w3.org/1999/xlink" id="S2" position="float" orientation="portrait" xlink:type="simple"><object-id content-type="doi" xlink:type="simple">10.3897/zookeys.1224.141117.suppl2</object-id><object-id content-type="arpha" xlink:type="simple">3DAC0B99-FEE6-5263-87C8-61870135EE2B</object-id><label>Supplementary material 2</label><caption><p>Aditional information</p></caption><statement content-type="dataType"><label>Data type</label><p>xlsx</p></statement><statement content-type="notes"><label>Explanation note</label><p><bold>table S1.</bold> Differences amongst the three subfamilies and Korean new species of the family <tp:taxon-name><tp:taxon-name-part taxon-name-part-type="family">Bathynellidae</tp:taxon-name-part></tp:taxon-name> (modified from Serban, 1989; <xref ref-type="bibr" rid="B4">Camacho et al. 2018b</xref>). <bold>table S2.</bold> CO1 and 18S GenBank numbers used in the molecular phylogenetic study. Bold type indicates sequences newly generated in this study.</p></statement><media xlink:href="zookeys-1224-109_article-141117__-s002.xlsx" mimetype="application" mime-subtype="vnd.openxmlformats-officedocument.spreadsheetml.sheet" position="float" orientation="portrait" xlink:type="simple" id="oo_1229461.xlsx"><uri content-type="original_file" xlink:type="simple">https://binary.pensoft.net/file/1229461</uri></media><permissions><license xlink:type="simple"><license-p>This dataset is made available under the Open Database License (http://opendatacommons.org/licenses/odbl/1.0/). The Open Database License (ODbL) is a license agreement intended to allow users to freely share, modify, and use this Dataset while maintaining this same freedom for others, provided that the original source and author(s) are credited.</license-p></license></permissions><attrib specific-use="authors">Su-Jung Ji, Ana Isabel Camacho, Gi-Sik Min</attrib></supplementary-material></tp:treatment-sec><ref-list><ref id="B4"><mixed-citation xmlns:xlink="http://www.w3.org/1999/xlink" xlink:type="simple"><person-group><name name-style="western"><surname>Camacho</surname><given-names>AI</given-names></name><name name-style="western"><surname>Mas-Peinado</surname><given-names>P</given-names></name><name name-style="western"><surname>Watiroyram</surname><given-names>S</given-names></name><name name-style="western"><surname>Brancelj</surname><given-names>A</given-names></name><name name-style="western"><surname>Bandari</surname><given-names>E</given-names></name><name name-style="western"><surname>Dorda</surname><given-names>BA</given-names></name><name name-style="western"><surname>Casado</surname><given-names>A</given-names></name><name name-style="western"><surname>Rey</surname><given-names>I</given-names></name></person-group> (<year>2018b</year>) <article-title>Molecular phylogeny of <tp:taxon-name><tp:taxon-name-part taxon-name-part-type="family">Parabathynellidae</tp:taxon-name-part></tp:taxon-name> (<tp:taxon-name><tp:taxon-name-part taxon-name-part-type="subphylum">Crustacea</tp:taxon-name-part></tp:taxon-name>, <tp:taxon-name><tp:taxon-name-part taxon-name-part-type="order">Bathynellacea</tp:taxon-name-part></tp:taxon-name>), and three new species from Thai caves.</article-title><source>Contributions to Zoology</source><volume>87</volume>: <fpage>227</fpage>–<lpage>260</lpage>. <ext-link xlink:href="10.1163/18759866-08704002" ext-link-type="doi" xlink:type="simple">https://doi.org/10.1163/18759866-08704002</ext-link></mixed-citation></ref></ref-list></tp:taxon-treatment>
