# Supplementary material for: ﻿First record of Morimotobathynella Serban, 2000 (Bathynellacea, Bathynellidae) from subterranean waters of South Korea, with the description of a new species
Source: Zookeys. 2025 Jan 22;1224:109–27. doi: 10.3897/zookeys.1224.141117 (PMC11780323; doi:10.3897/zookeys.1224.141117)
Supplement: XML Treatment for Morimotobathynella [file zookeys.1224.141117-treatment3.xml]

<!DOCTYPE tp:taxon-treatment
  PUBLIC "-//TaxonX//DTD Taxonomic Treatment Publishing DTD v0 20100105//EN" "tax-treatment-NSO.dtd">
<tp:taxon-treatment xmlns:tp="http://www.plazi.org/taxpub"><tp:treatment-meta><kwd-group><label>Taxon classification</label><kwd>
              <named-content content-type="kingdom">Animalia</named-content>
            </kwd><kwd>
              <named-content content-type="order">Bathynellacea</named-content>
            </kwd><kwd>
              <named-content content-type="family">Bathynellidae</named-content>
            </kwd></kwd-group><mixed-citation publication-type="journal"><person-group><name><surname>Ji</surname><given-names>Su-Jung</given-names></name><name><surname>Camacho</surname><given-names>Ana Isabel</given-names></name><name><surname>Min</surname><given-names>Gi-Sik</given-names></name></person-group><article-title>﻿First record of <italic><tp:taxon-name><tp:taxon-name-part taxon-name-part-type="genus" reg="Morimotobathynella">Morimotobathynella</tp:taxon-name-part></tp:taxon-name></italic> Serban, 2000 (<tp:taxon-name><tp:taxon-name-part taxon-name-part-type="order">Bathynellacea</tp:taxon-name-part></tp:taxon-name>, <tp:taxon-name><tp:taxon-name-part taxon-name-part-type="family">Bathynellidae</tp:taxon-name-part></tp:taxon-name>) from subterranean waters of South Korea, with the description of a new species</article-title><source>Zookeys</source><day>22</day><month>01</month><year>2025</year><volume>1224</volume><fpage>109</fpage><lpage>127</lpage><pub-id pub-id-type="doi">10.3897/zookeys.1224.141117</pub-id></mixed-citation></tp:treatment-meta><tp:nomenclature><label>﻿</label><tp:taxon-name>
            <object-id xmlns:xlink="http://www.w3.org/1999/xlink" content-type="arpha" xlink:type="simple">539623AD-D3F1-51AE-9353-0AC5C45AA879</object-id>
            <tp:taxon-name-part taxon-name-part-type="genus" reg="Morimotobathynella">Morimotobathynella</tp:taxon-name-part>
          </tp:taxon-name><tp:taxon-authority>sp.</tp:taxon-authority></tp:nomenclature><tp:treatment-sec sec-type="material" id="SECID0ENHAG"><title>Material examined.</title><p>Pocheon-si (<named-content xmlns:xlink="http://www.w3.org/1999/xlink" content-type="dwc:verbatimCoordinates" xlink:type="simple"><named-content content-type="geo-json" specific-use="{&#34;type&#34;:&#34;Point&#34;,&#34;coordinates&#34;:[127.262883,38.115614]}" id="NCID0EWHAG" xlink:type="simple">38°6'56.21"N, 127°15'46.38"E</named-content></named-content>), South Korea. Collected by S. -J. Ji and C. -W. Lee on 31 May 2020.</p></tp:treatment-sec><tp:treatment-sec sec-type="remarks" id="SECID0E2HAG"><title>Remarks.</title><p>This specimen was included in the phylogenetic analysis to mitigate potential long-branch attraction issues that could affect the phylogenetic placement of <italic><tp:taxon-name><tp:taxon-name-part taxon-name-part-type="genus" reg="Morimotobathynella">M.</tp:taxon-name-part><tp:taxon-name-part taxon-name-part-type="species" reg="koreana">koreana</tp:taxon-name-part></tp:taxon-name></italic> sp. nov. The inclusion of this closely related species provides a more robust phylogenetic framework for the genus <italic><tp:taxon-name><tp:taxon-name-part taxon-name-part-type="genus" reg="Morimotobathynella">Morimotobathynella</tp:taxon-name-part></tp:taxon-name></italic> in East Asia. Although a detailed morphological examination suggests that this specimen represents another potentially new species, a formal description requires additional material.</p><sec sec-type="﻿CO1 and 18S rRNA gene sequencing" id="SECID0ETIAG"><title>﻿CO1 and 18S rRNA gene sequencing</title><p>In this study, 597 bp of CO1 (<ext-link xmlns:xlink="http://www.w3.org/1999/xlink" ext-link-type="gen" xlink:href="PQ790059" xlink:type="simple">PQ790059</ext-link>–<ext-link xmlns:xlink="http://www.w3.org/1999/xlink" ext-link-type="gen" xlink:href="PQ790061" xlink:type="simple">PQ790061</ext-link>) and 1,713 bp of 18S sequences (<ext-link xmlns:xlink="http://www.w3.org/1999/xlink" ext-link-type="gen" xlink:href="PQ789943" xlink:type="simple">PQ789943</ext-link>, <ext-link xmlns:xlink="http://www.w3.org/1999/xlink" ext-link-type="gen" xlink:href="PQ789944" xlink:type="simple">PQ789944</ext-link>) were obtained from <italic><tp:taxon-name><tp:taxon-name-part taxon-name-part-type="genus" reg="Morimotobathynella">M.</tp:taxon-name-part><tp:taxon-name-part taxon-name-part-type="species" reg="koreana">koreana</tp:taxon-name-part></tp:taxon-name></italic> sp. nov. The three CO1 and two 18S sequences obtained from <italic><tp:taxon-name><tp:taxon-name-part taxon-name-part-type="genus" reg="Morimotobathynella">M.</tp:taxon-name-part><tp:taxon-name-part taxon-name-part-type="species" reg="koreana">koreana</tp:taxon-name-part></tp:taxon-name></italic> sp. nov. showed no intraspecific variation. Additionally, 597 bp of CO1 (<ext-link xmlns:xlink="http://www.w3.org/1999/xlink" ext-link-type="gen" xlink:href="PQ790062" xlink:type="simple">PQ790062</ext-link>) and 1,210 bp of 18S sequences (<ext-link xmlns:xlink="http://www.w3.org/1999/xlink" ext-link-type="gen" xlink:href="PQ789945" xlink:type="simple">PQ789945</ext-link>) were obtained from <italic><tp:taxon-name><tp:taxon-name-part taxon-name-part-type="genus" reg="Morimotobathynella">Morimotobathynella</tp:taxon-name-part></tp:taxon-name></italic> sp. collected in Pocheon, South Korea. Genetic divergence analysis revealed that the two Korean <italic><tp:taxon-name><tp:taxon-name-part taxon-name-part-type="genus" reg="Morimotobathynella">Morimotobathynella</tp:taxon-name-part></tp:taxon-name></italic> species had <italic>p</italic>-distances of 10.4% for CO1 and 1.2% for 18S sequences.</p></sec><sec sec-type="﻿Phylogenetic analysis" id="SECID0E4KAG"><title>﻿Phylogenetic analysis</title><p><abbrev xmlns:xlink="http://www.w3.org/1999/xlink" xlink:title="maximum likelihood" id="ABBRID0EDLAG" xlink:type="simple">ML</abbrev> and <abbrev xmlns:xlink="http://www.w3.org/1999/xlink" xlink:title="Bayesian inference" id="ABBRID0EHLAG" xlink:type="simple">BI</abbrev> analyses were performed using a concatenated 1,002 bp dataset comprising CO1 (615 bp) and 18S rRNA (387 bp) sequences from the new species and 18 other <tp:taxon-name><tp:taxon-name-part taxon-name-part-type="family">Bathynellidae</tp:taxon-name-part></tp:taxon-name> species available in GenBank (Fig. <xref ref-type="fig" rid="F7">7</xref>, Suppl. material <xref ref-type="supplementary-material" rid="S2">2</xref>: table S2). <italic><tp:taxon-name><tp:taxon-name-part taxon-name-part-type="genus" reg="Allobathynella">Allobathynella</tp:taxon-name-part><tp:taxon-name-part taxon-name-part-type="species" reg="danyangensis">danyangensis</tp:taxon-name-part></tp:taxon-name></italic> Ji &amp; Min, 2023 from South Korea (Family <tp:taxon-name><tp:taxon-name-part taxon-name-part-type="family">Parabathynellidae</tp:taxon-name-part></tp:taxon-name>) was used as outgroup, and the analysis confirmed the monophyly of <tp:taxon-name><tp:taxon-name-part taxon-name-part-type="family">Bathynellidae</tp:taxon-name-part></tp:taxon-name>. Both the <abbrev xmlns:xlink="http://www.w3.org/1999/xlink" xlink:title="maximum likelihood" id="ABBRID0ENMAG" xlink:type="simple">ML</abbrev> and <abbrev xmlns:xlink="http://www.w3.org/1999/xlink" xlink:title="Bayesian inference" id="ABBRID0ERMAG" xlink:type="simple">BI</abbrev> analyses produced congruent tree topologies. Our results also support the separation of three distinct subfamilies within <tp:taxon-name><tp:taxon-name-part taxon-name-part-type="family">Bathynellidae</tp:taxon-name-part></tp:taxon-name>, corroborating previous studies (<xref ref-type="bibr" rid="B2">Camacho et al. 2013</xref>, <xref ref-type="bibr" rid="B5">2020</xref>). Phylogenetic trees revealed that <italic><tp:taxon-name><tp:taxon-name-part taxon-name-part-type="genus" reg="Morimotobathynella">M.</tp:taxon-name-part><tp:taxon-name-part taxon-name-part-type="species" reg="koreana">koreana</tp:taxon-name-part></tp:taxon-name></italic> sp. nov. and <italic><tp:taxon-name><tp:taxon-name-part taxon-name-part-type="genus" reg="Morimotobathynella">Morimotobathynella</tp:taxon-name-part></tp:taxon-name></italic> sp. from South Korea formed a distinct monophyletic lineage within the subfamily <tp:taxon-name><tp:taxon-name-part taxon-name-part-type="subfamily">Bathynellinae</tp:taxon-name-part></tp:taxon-name>, with strong support (bootstrap support: 100%, posterior probability: 1.0). They showed a close relationship with species of the genus <italic><tp:taxon-name><tp:taxon-name-part taxon-name-part-type="genus" reg="Altainella">Altainella</tp:taxon-name-part></tp:taxon-name></italic> from Mongolia and Russia (bootstrap support: 68%, posterior probability: 0.95). This phylogenetic relationship may suggest a historical biogeographic connection among bathynellid taxa in Northeast Asia.</p><fig id="F7" position="float" orientation="portrait"><object-id xmlns:xlink="http://www.w3.org/1999/xlink" content-type="doi" xlink:type="simple">10.3897/zookeys.1224.141117.figure7</object-id><object-id xmlns:xlink="http://www.w3.org/1999/xlink" content-type="arpha" xlink:type="simple">ED4AE810-856D-5FE6-A944-5B2DD982581E</object-id><label>Figure 7.</label><caption><p>Maximum likelihood and Bayesian inference analyses based on nuclear 18S and mitochondrial CO1 sequences (1,002 bp). Numbers on nodes represent bootstrap values for maximum likelihood and Bayesian posterior probabilities.</p></caption><graphic xmlns:xlink="http://www.w3.org/1999/xlink" xlink:href="zookeys-1224-109_article-141117__-g007.jpg" position="float" orientation="portrait" xlink:type="simple" id="oo_1229459.jpg"><uri content-type="original_file" xlink:type="simple">https://binary.pensoft.net/fig/1229459</uri></graphic></fig></sec></tp:treatment-sec><tp:treatment-sec><!--Section generated to contain objects referenced in tp:taxon-treatment.--><supplementary-material xmlns:xlink="http://www.w3.org/1999/xlink" id="S2" position="float" orientation="portrait" xlink:type="simple"><object-id content-type="doi" xlink:type="simple">10.3897/zookeys.1224.141117.suppl2</object-id><object-id content-type="arpha" xlink:type="simple">3DAC0B99-FEE6-5263-87C8-61870135EE2B</object-id><label>Supplementary material 2</label><caption><p>Aditional information</p></caption><statement content-type="dataType"><label>Data type</label><p>xlsx</p></statement><statement content-type="notes"><label>Explanation note</label><p><bold>table S1.</bold> Differences amongst the three subfamilies and Korean new species of the family <tp:taxon-name><tp:taxon-name-part taxon-name-part-type="family">Bathynellidae</tp:taxon-name-part></tp:taxon-name> (modified from Serban, 1989; <xref ref-type="bibr" rid="B4">Camacho et al. 2018b</xref>). <bold>table S2.</bold> CO1 and 18S GenBank numbers used in the molecular phylogenetic study. Bold type indicates sequences newly generated in this study.</p></statement><media xlink:href="zookeys-1224-109_article-141117__-s002.xlsx" mimetype="application" mime-subtype="vnd.openxmlformats-officedocument.spreadsheetml.sheet" position="float" orientation="portrait" xlink:type="simple" id="oo_1229461.xlsx"><uri content-type="original_file" xlink:type="simple">https://binary.pensoft.net/file/1229461</uri></media><permissions><license xlink:type="simple"><license-p>This dataset is made available under the Open Database License (http://opendatacommons.org/licenses/odbl/1.0/). The Open Database License (ODbL) is a license agreement intended to allow users to freely share, modify, and use this Dataset while maintaining this same freedom for others, provided that the original source and author(s) are credited.</license-p></license></permissions><attrib specific-use="authors">Su-Jung Ji, Ana Isabel Camacho, Gi-Sik Min</attrib></supplementary-material></tp:treatment-sec><ref-list><ref id="B4"><mixed-citation xmlns:xlink="http://www.w3.org/1999/xlink" xlink:type="simple"><person-group><name name-style="western"><surname>Camacho</surname><given-names>AI</given-names></name><name name-style="western"><surname>Mas-Peinado</surname><given-names>P</given-names></name><name name-style="western"><surname>Watiroyram</surname><given-names>S</given-names></name><name name-style="western"><surname>Brancelj</surname><given-names>A</given-names></name><name name-style="western"><surname>Bandari</surname><given-names>E</given-names></name><name name-style="western"><surname>Dorda</surname><given-names>BA</given-names></name><name name-style="western"><surname>Casado</surname><given-names>A</given-names></name><name name-style="western"><surname>Rey</surname><given-names>I</given-names></name></person-group> (<year>2018b</year>) <article-title>Molecular phylogeny of <tp:taxon-name><tp:taxon-name-part taxon-name-part-type="family">Parabathynellidae</tp:taxon-name-part></tp:taxon-name> (<tp:taxon-name><tp:taxon-name-part taxon-name-part-type="subphylum">Crustacea</tp:taxon-name-part></tp:taxon-name>, <tp:taxon-name><tp:taxon-name-part taxon-name-part-type="order">Bathynellacea</tp:taxon-name-part></tp:taxon-name>), and three new species from Thai caves.</article-title><source>Contributions to Zoology</source><volume>87</volume>: <fpage>227</fpage>–<lpage>260</lpage>. <ext-link xlink:href="10.1163/18759866-08704002" ext-link-type="doi" xlink:type="simple">https://doi.org/10.1163/18759866-08704002</ext-link></mixed-citation></ref><ref id="B2"><mixed-citation xmlns:xlink="http://www.w3.org/1999/xlink" xlink:type="simple"><person-group><name name-style="western"><surname>Camacho</surname><given-names>AI</given-names></name><name name-style="western"><surname>Dorda</surname><given-names>BA</given-names></name><name name-style="western"><surname>Rey</surname><given-names>I</given-names></name></person-group> (<year>2013</year>) <article-title>Integrating DNA and morphological taxonomy to describe a new species of the family <tp:taxon-name><tp:taxon-name-part taxon-name-part-type="family">Bathynellidae</tp:taxon-name-part></tp:taxon-name> (<tp:taxon-name><tp:taxon-name-part taxon-name-part-type="subphylum">Crustacea</tp:taxon-name-part></tp:taxon-name>, <tp:taxon-name><tp:taxon-name-part taxon-name-part-type="superorder">Syncarida</tp:taxon-name-part></tp:taxon-name>) from Spain.</article-title><source>Graellsia</source><volume>69</volume>: <fpage>179</fpage>–<lpage>200</lpage>. <ext-link xlink:href="10.3989/graellsia.2013.v69.086" ext-link-type="doi" xlink:type="simple">https://doi.org/10.3989/graellsia.2013.v69.086</ext-link></mixed-citation></ref><ref id="B5"><mixed-citation xmlns:xlink="http://www.w3.org/1999/xlink" xlink:type="simple"><person-group><name name-style="western"><surname>Camacho</surname><given-names>AI</given-names></name><name name-style="western"><surname>Mas-Peinado</surname><given-names>P</given-names></name><name name-style="western"><surname>Iepure</surname><given-names>S</given-names></name><name name-style="western"><surname>Perina</surname><given-names>G</given-names></name><name name-style="western"><surname>Dorda</surname><given-names>BA</given-names></name><name name-style="western"><surname>Casado</surname><given-names>A</given-names></name><name name-style="western"><surname>Rey</surname><given-names>I</given-names></name></person-group> (<year>2020</year>) <article-title>Novel sexual dimorphism in a new genus of <tp:taxon-name><tp:taxon-name-part taxon-name-part-type="family">Bathynellidae</tp:taxon-name-part></tp:taxon-name> from Russia, with a revision of phylogenetic relationships.</article-title><source>Zoologica Scripta</source><volume>49</volume>: <fpage>47</fpage>–<lpage>63</lpage>. <ext-link xlink:href="10.1111/zsc.12387" ext-link-type="doi" xlink:type="simple">https://doi.org/10.1111/zsc.12387</ext-link></mixed-citation></ref></ref-list></tp:taxon-treatment>
