# Supplementary material for: ﻿First record of Morimotobathynella Serban, 2000 (Bathynellacea, Bathynellidae) from subterranean waters of South Korea, with the description of a new species
Source: Zookeys. 2025 Jan 22;1224:109–27. doi: 10.3897/zookeys.1224.141117 (PMC11780323; doi:10.3897/zookeys.1224.141117)
Supplement: Supplementary material 2 — Aditional information [file zookeys-1224-109_article-141117__-s002.xlsx]

## Sheet: S1 Table
S1 Table. Differences amongst the three subfamilies and Korean new species of the Family Bathynellidae (modified from Serban, 1989; Camacho et al., 2018).
Appendages	subfamily Bathynellinae	subfamily Gallobathynellinae	subfamily Austrobathynellinae	Morimotobathynella koreana Ji, Camacho and Min, 2024 n. sp.
AI
Number of articles	7	6 or 7	7	7
AII
Number of articles of endopod	5	3 or 5	5	5
Medial seta on exopod	present or absent	present or absent	absent	absent
Mandible
Palp	3 articles	1-3 articles	3 articles	3 articles
Teeth	7 as maximum + denticles	8 as maximum	9 as minimum	7 + denticles
Sexual dimorphism	yes or no	yes or no	no	no
Paragnaths	with setae and tooth	with only setae	with setae and claw	with setae
Thoracopods I-VII
Number of articles of endopod	4	3-4 articles	4 articles	4 articles
Thoracopod VIII of female	protopod + exopod + endopod	protopod + exopod + endopod	protopod + exopod	protopod + exopod
Coxopod (penial region)	with tiny seta	with long seta	with seta or absent	seta absent
Endopod	1 article	1 article/absent	1 or 2 articles	1 article
Exopod	present	present (simplified) or absent	absent	absent
Epipod	present	present or absent	present or absent	present
Thoracopod VIII of male
Penial region	3 lobes: frontal prolongation; inner lobe; small lobe	1 lobe: frontal projection	1 lobe: outer lobe	4 lobes: distal prolongation + anterior lobe + inner lamellae + outer lamellae
Basipod	vertical	vertical or inclined	vertical	vertical
Endopod	one small segment	one small segment or absent	1 or 2 segments	absent
Exopod	like exopod of Thoracopods I-VII	like exopod of Thoracopods I-VII	different from exopod of Thoracopods I-VII	like exopod of Thoracopods I-VII
Uropod
Sympod	4 spines as minimum	4 spines as maximum	4 spines as maximum	4 spines
Endopod	3-4 claws	2-4 claws	2 claws and 1 special seta	3 claws and 1 special seta

## Sheet: S2 Table
S3 Table. CO1 and 18S GenBank numbers used in the molecular phylogenetic study. Bold type indicates sequences newly generated in this study.
Species	Subfamily	CO1	18S
Morimotobathynella koreana n. sp.	Bathynellinae	PQ790059	PQ789943
Morimotobathynella sp.	Bathynellinae	PQ790062	PQ789945
Altainella calcarata	Bathynellinae	MN258522	MN262081
Altainella mongoliensis	Bathynellinae	PQ032499	PQ037633
Bathynella ruffoi	Bathynellinae	MF443327	MF436212
Bathynella cf. ruffoi	Bathynellinae	MF443328	MF436213
Bathynella sp.	Bathynellinae	MN258521	MN262082
Gallobathynella boui	Gallobathynellinae	KP974146	KP999757
Vejdovskybathynella vasconia	Gallobathynellinae	KC469535	KC469516
Vejdovskybathynella edelweiss	Gallobathynellinae	HQ596565	KC469512
Vejdovskybathynella caroloi	Gallobathynellinae	KP974135	KC469525
Paradoxiclamousella fideli	Gallobathynellinae	JX121253	KC469524
Paradoxiclamousella sp.	Gallobathynellinae	JX121251	JX121236
Muccanella cundalinensis	Austrobathynellinae	MN136082	MN149112
Anguillanella callawaensis	Austrobathynellinae	MF074337	MF042209
Pilbaranella ethelensis	Austrobathynellinae	MF074349	MN149123
Fortescuenella serenitatis	Austrobathynellinae	MK134990	MK134941
Allobathynella danyangensis	(Outgroup) Parabathynellidae	OP214602	OP214785
